# Supplementary material for: MAIT cells launch a rapid, robust and distinct hyperinflammatory response to bacterial superantigens and quickly acquire an anergic phenotype that impedes their cognate antimicrobial function: Defining a novel mechanism of superantigen-induced immunopathology and immunosuppression
Source: PLoS Biol. 2017 Jun 20;15(6):e2001930. doi: 10.1371/journal.pbio.2001930 (PMC5478099; doi:10.1371/journal.pbio.2001930)
Supplement: S1 Data — (XLSX) [file pbio.2001930.s002.xlsx]

## Sheet: Figure 1
Figure 1c										Figure 1e
Frequency
Donors	1	2	3	4	5	6	7			Donors	MAIT cell	IFN-g
	iNKT cell									1	1.3	2.08
medium	13.7	2.96	5.77	1.15	0.775	0	1.55			2	0.577	0.496
SEB	29.6	18.8	9.59	19.7	17.3	11.5	21.1			3	2.01	4.17
										4	0.957	1.43
	gdTcell									5	1.19	3.49
medium	6.8	2.6	2.95	1.3	1.54	2.06	1.69			6	2.45	0.99
SEB	7.01	6.54	3.74	6.77	9.08	14.2	11.8			7	2.06	0.825
										8	1.52	1.75
	MAIT cell									9	1.82	1.54
medium	15.6	4.74	7.82	0.954	0.882	0	1.01			10	2.6	1.7
SEB	34.7	21.7	9.62	33.9	53	23.7	44.9			11	0.822	1.02
										12	0.206	0.534
MFI										13	0.194	0.968
Donor #	MAIT	iNKT	gdTcell							14	0.265	1.49
1	3.96495	2.82845	1.48156							15	0.341	0.689
2	6.63023	9.11543	3.15723							16	3.18	3.01
3	1.26672	5.04808	1.2888							17	4.53	2.51
4	5.38055	3.27111	1.59507							18	2.05	2.7
5	8.50413	3.93967	1.69103							19	1.67	3.27
6	2.70755	2.57859	1.82724							20	0.965	0.87
7	7.39229	3.80383	1.90845							21	3.47	2.86
										22	1.46	3.29
										23	0.8	1.32
										24	1.15	1.89
1d
Donors	MAIT	CD161++	CD161+	CD161-Va7.2-	Cd161-Va7.2+
1	64	19	5.87	0.431	1.08
2	28.6	9.34	5.9	0.504	1.79
3	43.6	9.61	2.84	0.382	1.56
4	32	11.5	5.07	0.491	1.74
5	52	35	21	4.77	8.38
6	23.3	4.69	2.07	0.337	0.493
7	53.4	46.5	11.5	1.28	1.25
8	59.2	14.5	3.95	1.61	2.19
9	86.7	53.5	6.98	1.18	0.739
average	49.2	22.6267	7.24222	1.22056	2.13578
SEM	6.63863	5.94756	1.94668	0.470052	0.800607

## Sheet: Figure 2
	fig2 A									B
	Contribution to IFNg									Contribution to IFNg
	Donors	1	2	3	4	5	6	7		Donors	1	2	3	4	5	6	7	8
	MAIT	21.4	14.6	6.75	31.2	36.2	31.5	15.6		CD8+	70.5	85	85	81.2	53.8	81.3	95.3	58.9
	Non-MAIT	6.05	2.18	2.61	3.44	0.599	1.11	0		CD8+CD4+	4	4.83	5.51	1.14	1.33	3.37	1.96	0
	Central Memory	1.74	2.31	2.83	2.09	2.4	2.77	4.24		CD4+	1.93	0.537	1.97	2.27	1.33	0	0.392	1.11
	CD8+ Effector Memory	32.3	34.8	38.8	12.4	10.5	18	7.81		DN	23.9	9.66	7.48	15.3	43.6	15	2.75	36.7
	CD4+ Effector Memory	2.82	6.99	4.79	3.13	10.3	14.4	23.9
	CD8- CD4- Effector Memory	3.13	14.1	15	30.1	4.31	11.3	10		Contribution to total MAIT
	CD45RO- CD8+	29.2	23.6	22.4	10.4	20.5	11.6	9.6		Donors	1	2	3	4	5	6	7	8
	CD45RO- CD4+	0.564	0.66	1.74	0.521	3.83	1.8	11.2		CD8+	58.3	78.5	54.4	51.7	52.7	73.5	89.4	55.6
	CD45RO- CD8- CD4-	3.03	1.32	6.1	7.82	10.4	4.56	15.6		CD8+CD4+	1.96	2.64	4.44	2.88	2.9	2.63	2.07	1.15
										CD4+	18.9	7.09	36	34.5	16.8	11.5	5.58	13.2
										DN	20.9	11.7	5.16	10.8	27.9	12.1	3	28.9
	Contribution to total
	Donors	1	2	3	4	5	6	7
	MAIT	1.13	1.32	1.17	1.71	1.13	1.32	1.17
	Non-MAIT	0.163	0.0701	0.0227	0.0969	0.786	1.76	0.515
	Central Memory	1.39	1.48	1.51	1.17	7.97	10	7.08
	CD8+ Effector Memory	10	9.76	7.73	10.4	5.28	4.69	1.63
	CD4+ Effector Memory	25.3	33.4	42.7	26.3	17.6	11.4	18.9
	CD8- CD4- Effector Memory	2.38	2.53	5.51	3.81	1.67	2.04	1.95
	CD45RO- CD8+	12.3	9.13	6.77	14.9	17.2	29.7	8.8
	CD45RO- CD4+	36	37.7	29.1	32.1	42.7	34	51.1
	CD45RO- CD8- CD4-	2.75	1.96	3.98	3.6	1.4	1.87	2.66

## Sheet: Figure 3
	Fig 3A.							B.										C.					D.
	Frequency	MAIT							Va7.2-CD3+
	Donor	1	2	3	4	5		Donor	1	2	3	4	5	6	7	8		Donors	medium	SEB	SEB + aHLADR		Donors	1	2	3
	0	12.1	0.768	0.614	0.867	0.764		0	1.08	0.109	0.204	0.13	0.4	1.3	0.7	0.1		1	0.223	45.2	21			SEB
	0.001	28.6	21.4	0.732	2.02	5.51		2	5.48	3.11	0.0235	0.0658333	0.0967667	0.0660667	0.2805	0.1755		2	0	43	35.3		isotype	62.9	69.3	59.1
	0.01	27.4	8.91	0.625	10.5	16		6	3.86667	2.73	0.0445	5.89	1.67	6.88	10.8	3.86667		3	1.71	45.5	14.4		aMR1	56.2	59.3	74.9
	0.1	45.9	18.6	0.651	23.7	24.2		12	6.79	4.75	3.28	2.83	5.04667	1.38333	2.48	2.51667		4	0.336	53.4	38.6
	1	43.9	44	1.05	43.7	34.6		24	8.41	5.39	3.68	10.7	5.16	3.82	1.69	2.645		5	0.751	34.4	32.7			Klebsiella
	10	53.9	58.7	20.2	43.8	28												6	1	50.4	26.6		isotype	38.4	52.8	66.5
	100	56.2	57.9	20.9	45.2	38.9			MAIT									7	0.619	18.3	9.26		aMR1	34.7	45.9	23.6
								0	4.89	0.327	0.966	1.4	1.4	0.3	0.6	0.7		8	0.651	3.11	1.19
		Va7.2-CD3+						2	4.19	0.974	0.508	0.0247367	0.100733	0.413667	3.495	0.2215		9	1.22	8.54	8.82
	0	5.81	0.808	0.225	0.636	1.81		6	16.4	2.42	0.598	9.48667	5.99	29.2	26.5	10.98
	0.001	7.8	3.23	0.536	4.24	5.87		12	24.6	47	64	49.2333	32.6	14.7933	55.2	35.8667
	0.01	10.8	3.19	0.165	8.98	12.3		24	49.5	94.6	84.1	77.1	78.1667	34.2667	53.8	73.95
	0.1	22.2	3.5	0.201	15.3	16.3
	1	17.5	10.6	1.8	22.5	21.8
	10	12.5	16.7	12.4	14.5	16.4			Va7.2-CD3+
	100	11.7	14.8	9.18	7.81	12.7		Donor	1	2	3	4	5	6	7	8
								2	97.3	114	-59.7	22.9	99.2	168	136	122
		MAIT						6	448	130	28.7	116	240	180	338	225
	Donor	1	2	3	4	5		12	146	210	25.4	106	240	180	338	265.1
	0	36.8	17.4	21.4	55.7	166		24	385	59.4	69.4	148	329	392	233	300.14
	0.001	109	22.7	67.6	142	225
	0.01	206	15.2	64.1	324	278			MAIT
	0.1	362	16.1	61.4	411	795		2	127	184	-95.1	34.6	130	274	383	421
	1	761	46.6	210	657	647		6	503	186	523	227	450	365	1105	975
	10	471	306	390	448	437		12	672	430	1474	672	450	3139	4407	3780
	100	231	255	389	369	361		24	1515	603	2322	895	14645	6079	10082	9991
		Va7.2-CD3+
	0	237	19.4	14	196	245
	0.001	298	39.7	956	438	643
	0.01	653	18.4	366	993	662
	0.1	1190	14.8	620	1280	1284
	1	2109	54.3	1788	1786	1135
	10	2036	720	2393	1386	1530
	100	2124	779	2315	1903	1759

## Sheet: Figure 4
A.						B.																				C.
	IFN-g						Tconv										MAIT										Tbet			rorgT
Medium	6.18	78.08	0.94	20.77		Hours	IFN-g									Hours	IFN-g									Donors	1	2	3	1	2	3
2 h	2.36	9.32	620.42	4461.18		0	0.0911	0.0473	0.114	0.207	0.0436	0.0545	0.0314	0.0275		0	0.266	0.0985	0	0	0.129	0.255	0.215	0.442		0	38	28.8	16.2	42.3	27.6	33.7
6 h	950.68	2241.34	3188.19	10003.4		2	0.2295	0.2605	0.207	0.4875	0.189	0.223	0.0784	0.08685		2	0.209	0.08595	0.06	0	0.04155	0.0679	0.264	0.481		24	80.8	63.1	41.2	5.66	6.67	6.1
12 h	9595.62	10372.8	7486.78	10586.5		6	0.417	0.671	0.417	0.671	0.7655	0.349	0.06765	0.14115		6	0.04805	0.0106	0	0.016	0	0.0106	0.405	0.824
24 h	10584.3	10101.6	10860.9	10930.8		12	0.3995	0.44	0.3335	0.153	0.212	0.0909	0.358	0.258		12	1.73	2.77	1.06	1.01	1.435	0.11385	2.85	14.1
						24	0.345	0.825	1.13	0.9125	1.11	0.207	4.98	3.2		24	25	15.45	40.8	20	52.4	19.45	52.2	59.8		D.				E.
	IL-2					36	3.96	4.64	6.02	0.939	1.84	1.15	1.54	2.2		36	32.2	62.2	77.3	41	11.1	29.3	8.41	46.5		donors	PBMCs	LMNCs		12hrs
Medium	29.19	216.54	6.84	44.54		48	1.33	1.47	1.14	1.3	0.586	1.78	0.667	1.67		48	2.11	3.51	4.05	3.08	31.1	26.1	18.2	33.8		1	12.1	16.7684			IFNg
2 h	4.39	4.26	306.25	427.56																						2	3.6	2.5994		Donors	1	2	3	4	5
6 h	924.04	808.59	1948.66	2089.63			IL-2										IL-2									3	6.18	7		medium	5.25	1.25	1.33	2.11	1.75
12 h	2551.3	1643.72	3783.79	4010.55		0	0.0112	0.00947	0.089	0.0913	0.0523	0.0272	0.0123	0.0145		0	0.637	0.34	2	0.632	1.41	1.18	0.0597	0.186		4	7.85	3.93		SEB	12.5	10	12.1	13.9	6.54
24 h	4332.56	1200.72	4764.81	4600.1		2	1.135	0.8725	0.2	0.486	0.1825	0.3105	0.1026	0.0938		2	0.00469	0.012865	0.1775	0.152	0.2555	0.196	0.127	0.231		5	3.68	45.2			IL-17A
						6	1.15	1.43	1.15	1.43	2.66	2.26	0.19	0.273		6	0.014915	0.00545	0.2505	0.165	0.224	0.09585	0.0838	0.283		6	5.83	4.78		medium	0.04	1.64	0.96	0.1	0
	IL-17A					12	1.17	0.7175	1.455	0.7545	1.19	0.157	0.577	0.445		12	0.79	0.419	0	0.216	0.226	0.106	0.147	0.413		7	5.26	31		SEB	0.4	2	0.88	2.76	2.97
Medium	1.25	46.9	1.2	37.48		24	0.1205	0.1018	0.712	0.521	0.235	0.167	0.845	1.39		24	0.5965	0.443	6.5	4.44	4.755	1.1405	2.01	6.33		8	4.65	22
2 h	2.4	5.53	93.73	73.19		36	0.865	1.56	1.74	0.3	0.823	0.445	0.69	0.385		36	2.43	8.06	9.32	6.48	6.6	5.61	5.68	3.22		9	5.3	40		24hrs
6 h	81.94	151.62	425.3	312.23		48	0.282	0.651	0.498	0.709	0.197	0.373	0.333	0.156		48	4.93	6.22	6.26	6.58	4.03	3.38	1.33	7.35		10	3.4	30			IFNg
12 h	276.66	498.98	956.32	863.72																						11	2.77	18		medium	3.35	2.41	0.588	0.0829	1.15	0.62	3.82	15.4	1.32	0.474
24 h	365.97	313.62	1276.18	1116.87			IL-17A										IL-17A									12	5.13	6		SEB	3.81	60.4	1.92	2.39	28	0	40.7	57.6	2.88	32.7
						0	0.0722	0.0511	0.0191	0.0292	0.00654	0.0136	0.049	0.0382		0	0.299	0.0716	0.125	0.14	0.281	0.542	0.131	0.256		13	2.6	47
	TNF-a					2	0.178	0.2195	0.04435	0.123	0.04845	0.04445	0.07885	0.07745		2	0.211	0.0429	0.119	0.09085	0.147	0.169	0.19	0.288		14	4.43	8.09			IL-17A
Medium	15.74	78.88	3.31	355.02		6	0.08255	0.103	0.08255	0.103	0.1415	0.06295	0.0902	0.1118		6	0.0664	0.02095	0	0.016	0.0223	0.05305	0.237	0.567		15	4.79	18.5		medium	1.64	1.32	0.138	0.692	0.0845	0.676
2 h	782.21	506.73	1469.08	1755.87		12	0.08525	0.0653	0.1315	0.1135	0.107	0.0171	0.1535	0.1253		12	0.1265	0.03645	0	0.144	0.181	0.117	0.249	0.62		16	4.44	18		SEB	2.01	0.49	0.971	1.08	1.35	0.4
6 h	1544.64	1471.63	1556.65	1704.16		24	0.08195	0.0782	0.083	0.0799	0.0117	0.0128	0.237	0.334		24	0.039	0.0384	0	0	0.08455	0.1595	0.395	1.19		17	2.4	38
12 h	1408.17	1391.22	1471.63	1637.53		36	0.8	1.17	1.04	0.246	0.465	0.286	0.343	0.428		36	0.295	2.77	2.02	1.49	1.46	1.54	1.54	2.31		18	4.46	6.74		F.
24 h	1403.39	1044.15	1504.4	1690.57		48	0.684	1.43	1.17	0.994	0.244	0.526	0.388	0.303		48	1.49	1.67	2.24	2.58	2.35	3.33	3.78	2.67		19	5.01	34.2		IFNg	MAIT					IL17a	MAIT
																										20	9.79	10.9		Donors	1	2	3	4		Donors	1	2	3	4
							TNF										TNF													2	0	0	0	0		medium	2.36394	10.1993	0	0
						0	0.0369	0.0147	0.12	0.137	0.122	0.163	0.00294	0.00306		0	0.0161	0.313	0	0	0.106	0.157	0.0597	0.0465						6	0	0	61.9004	0		SEB	0	3.91916	0	0
						2	2.14	1.365	0.3345	0.753	0.3265	0.456	0.07155	0.0505		2	0.6915	0.594	0.1795	0.2285	0.4285	0.4015	0.0422	0.25						12	157.335	631.88	1179.31	217.31			Tconv
						6	1.865	2.34	1.865	2.34	3.225	2.94	0.2556	0.2005		6	0.5205	0.361	0.3735	0.36	0.447	0.1875	0.0419	0.721							Tconv					medium	36.351	10.1993	0	0
						12	0.864	0.5695	1.665	0.981	0.994	0.428	0.449	0.36955		12	0.437	0.302	0.152	0.576	0.562	0.176	0.293	1.37						2	50.2109	0	0	0		SEB	68.098	7.04725	13.3759	10.1993
						24	0.7025	0.4795	0.899	0.7855	0.35	0.205	1.27	1.95		24	3.075	0.674	9.9	8.64	10.9	2.675	8.8	26.8						6	220.642	0	27.2616	0
						36	1.08	1.91	2.3	0.643	1.58	0.92	1.39	1.02		36	5.9	29	51.9	10	9.6	11.1	9.18	18						12	902.299	661.632	54.2071	311.02
						48	0.442	1.74	0.91	1.55	0.698	0.956	1.08	0.52		48	7.28	17.5	13.4	15.8	23.2	18.9	13.8	17.7

## Sheet: Figure 5
B.								G.
									MAIT
	8D12			6C2				Donors	1	2	3	4	5	6	7	8	9	10	11	12
replicates	1	2	3	1	2	3		VB13.2	26.7	10.5	0.953	29.5	4.72	3.38	19.4	1.7	10	10.8	18.1	3.44
SEB (B6 BMDCs)	15.47	30.79	46.04	0	0	0		VB2	13.3	9.72	10.7	5.19	20	15.9	16.3	18.6	17.2	0.867	6.32	2.19
SEB (DR4tg - BMDCs)	3601.45	3766.6	2844.19	446.59	470.98	418.6			conv T cell
mSEB (DR4tg - BMDCs)	709.195	697.989	506.955	0	0	0		VB13.2	0.381	1.15	0.435	0.417	1.96	0.876	2.54	0.849	2.91	6.68	6.68	4.96
								VB2	6.24	5.23	3.65	3.45	5.39	3.42	6.62	6.41	7.24	0.798	0.986	2.14
C.
	17E6
replicates	1	2	3
medium	0	0	0					H.
SEB	26.13	0.16	-1.29
Anti-CD3e	2541.4	2189.77	2320.69					CD69	VB2
								Medium	1.03	5.79	1.68	1.88
D.								SEB	4.98	4.52	1.98	2.35
replicates	1	2	3
medium +BMDC+ 8D12	0.96686	6.49078	-15.5888						VB13.2
SEB + BMDC+ 8D12	882.024	790.603	866.067					Medium	1.34	6.5	6.5	7.79
BMDC+ g8D12 + SEB	132.431	104.528	61.8789					SEB	18.8	11.4	15.7	10.1
gBMDC + 8D12 + SEB	569.323	590.663	553.829
								IFNg (pg/mL)	VB2
								Medium	0	3.44601	6.31179
E.								SEB	60.726	34.9593	72.1732
SEB									VB13.2
replicates	1	2	3					Medium	0	0	0.580032
IgG2a	1922.03	1571.54	1646.05					SEB	0.580032	9.17739	17.7731
Anti-MR1	1672.7	1760.54	1792.56
Klebsiella
IgG2a	1041.56	938.6	918.24
Anti-MR1	756.95	771.16	782.27
F.
	8D12
replicates	1	2	3
medium	0	0	0
SEB	2625.66	1788.34	2149.02
SpeA	1085.7	784.604	903.405
SEA	0	0	0
SpeI	41.9231	69.2746	44.8177
TSST-1	0	0	0
	6C2
medium	0	0	0
SEB	446.59	470.98	418.6
SpeA	36.11	26.05	22.94
SEA	0	0	0
SpeI	0	0	0
TSST-1	0	0	0

## Sheet: Figure 6
	A.										C.
		VB13.2										CD218a-			CD218a+								H.
	Donors	1	2	3	4	5	6	7	8		Donors	1	2	3	1	2	3						Donors	1	2	3	4	5	6	7	8	9	10	11	12	13
	0	2.13	0.035	0.0451	0.03	0	0	0	0.28		2	35.4	38	39.2	63.2	60.1	59							Total MAIT cells
	2	1.07	7.22	0	0	0.294	9.89	2.59	0.509		6	16.7	19.6	26.9	81.2	73.4	71.3						media	0.0171	0.0503	1.87	0.676	0.0554	0.916	0	0.082	0.0598	0.914	1.09	0.8	0.45
	6	4.9	6.67	0.578	0.99	2.13	5.1	0	0		12	17	15.8	25.1	81	68.1	73						SEB iso	78.2	35.5	69.9	34.7	54.2	70.2	89.4	21.1	11	15.4	83.1	51	57.1
	12	9.32	49.5	5.2	2.11	4	7.8	7.04	8.87		24	13.6	15	12.3	84.8	82.3	86.4						aIL-12	45.4	4.95	39.9	7.96	40.7	41.2	47.3	12.1	3.09	8.18	38.8	36.7	23
	24	32.8	74.3	72.1	72.5	38.9	83	25.4	82.3														aIL-18	9.23	0.421	0.957	0.87	1.75	11.7	25.9	2.56	1.37	3.17	4.76	11.5	5.61
		VB2																					aIL-12/18	2.77	0.182	3.7	1.79	1.99	6.18	6.12	2.53	1.13	4.18	1.06	5.72	2.72
	0	0.253	0.398	1.86	1.1	0	0	0	0.82		E.
	2	0.322	3.1	0	0.346	1.22	5.27	0.684	1.45			CD212+												VB13.2
	6	1.01	4.5	0	0.645	0.69	3	0	0.346		Donors	1	2	3	4	5	6	7					media	0	0.894	1.64	0	1.93	7.35	0.775	0	0	0	0	0	0
	12	10.1	36.6	4.64	1.97	1.86	1.21	6.25	6.18		0 h	53.7	78.9	67.6	57	77.1	42.1	44.6					SEB iso	82.6	38	72	33.3	51.5	87	82	86.7	33.6	27.5	72.7	34.7	51.5
	24	56.6	80.1	93	63.8	27.3	77.3	27.5	38		24 h	83.2	90.9	86.2	73.8	61.6	44.7	47.2					aIL-12	47.6	6.92	48.9	4.17	41.9	62.5	47.6	41.1	8.93	6.25	38.1	38.6	36.7
												CD218a+											aIL-18	11.7	1.57	0.61	0.562	3.83	21.9	39.3	10	0.87	0.565	20	10	4.76
											0 h	88.6	94.7	78.2	89.4	99.1	98.8	99.4					aIL-12/18	1.16	1.3	0.671	0	4.18	35	15.8	2.5	0.505	0.621	0	2.9	0
	B.										24 h	98.2	96.3	89.7	99.6	95.1	95.4	97.6
		IL-18																						VB2
	Donors	1	2	3	4																		media	0.0415	0.0915	0	0	0.672	12.5	0	0	0	0	0.326	1.49	0
	medium	1.1	0.47	1.68	2.64						F.												SEB iso	81.6	36.1	63.8	27.3	57.5	59.1	55.1	7.74	5.29	4.38	78.9	47	57.1
	2 h	3.26	10.75	5.47	48.91						Donors	1	2	3	4								aIL-12	48.7	5.15	68.9	14.8	52.6	53.8	50.8	4.56	0.41	0.775	31.8	33.6	15
	6 h	17.53	19.76	20.61	69.31						medium	10.5	5.07	0.985	4.46								aIL-18	10.7	0.446	37.4	8.11	3.31	28.7	31.6	0.761	0.203	0.389	5.1	12.3	0
	12 h	23.06	14.15	23.06	65.98						IgG1	73.2	66.4	62.4	53.7								aIL-12/18	3.2	0.514	0	1.79	5.22	31.5	13.7	0.216	0	0.813	0	4.02	3.85
	24 h	40.83	36.63	43.32	84.72						aIFNg	69	69.7	73.6	56.1
		IL-12p70									aIL-12/18	26.7	30.1	11.2	14
	medium	0.64	1.22	2.73	2.95																		I.
	2 h	0.78	3.09	0.78	2.66																		Donors	1	2	3	4	5	6	7	8
	6 h	6.64	5.65	6.57	9.29						G.												CD69
	12 h	20.71	21.65	35.02	16						Donors	1	2	3	4	5	6	7	8	9			medium	0.804	5.63	3.25	9.26	10.5	5.07	0.985	4.46
	24 h	23.32	13.96	21.86	20.71							IFN-g											SEB	59.8	54.8	52.8	68.2	61.3	55.1	52.4	31
											media	0.836	0.203	0.6	4.45	1.52	22.7	2.95	1.93	2.21			rIL-12	6.49	34.5	19.3	36.5	35.8	22.9	2.88	31.1
		IFN-a2									SEB iso	68.2	13.7	55.8	69.5	88.6	57.3	20.3	34.9	21.2			rIL-18	9.64	25	8.37	46.4	23.2	46	2.61	36
	medium	0.64	0.64	5.22	12.26						aIL-12	17.1	6.97	38.8	36.2	42.2	20.2	14.8	12.7	6.08			rIL-12 + rIL-18	70	72.4	53.5	72.6	64.7	66.3	45.1	54.5
	2 h	5.99	17.95	8.33	22.79						aIL-18	0.727	0.749	4.9	13.1	20.9	3.89	3.43	3.22	1.77
	6 h	16.98	20.48	43.31	15.02						aIL-12/18	0.286	0.621	2.92	7.21	6.58	3.64	2.92	3.17	2.33			Donors	1	2	3	4
	12 h	15.41	33.75	8.92	20.09																		IFNg
	24 h	14.82	11.67	26.99	12.26							IL-2											medium	1.16	1.61	16.7	1.22
											media	1.11	0.61	0.525	3.33	0.545	2.99	2.65	1.7	1.77			rIL-12	47.5	24.4	25.7	10.9
		IL-7									SEB iso	9.44	7	2.14	4.24	2.96	3.48	3.76	2.77	3.38			rIL-18	3.41	2.3	8.12	13
	medium	0.77	4.11	1.02	4.51						aIL-12	1.42	0.218	2.21	3.23	1.48	2.21	3.1	1.81	1.53			rIL-12 + rIL-18	49.2	36.1	39.4	39.3
	2 h	3.98	4.43	4.5	4.65						aIL-18	0	0.187	1.73	2.45	1.47	1.72	2.07	1.73	1.53			SEB	35.5	50.7	38.6	43.3
	6 h	3.92	4.78	3.75	3.97						aIL-12/18	0.191	0	1.27	2.37	1.32	1.44	1.67	1.69	1.21
	12 h	4.49	4.27	4.59	3.71
	24 h	0.25	0.14	0.81	3.8							TNF
											media	1.39	0.813	0.375	3.91	0.976	4.52	1.9	0.0838	1.46
		IL-15									SEB iso	15.7	11.3	9.1	28.4	26.7	6.69	6.59	4.93	4.98
	medium	0.39	0	1.55	1.46						aIL-12	2.03	0.218	6.04	18.4	7.1	2.21	2.49	1.12	1.64
	2 h	0	0.47	0	0.81						aIL-18	0	0.375	2.7	6.47	5.61	0.726	1.16	0.395	1.26
	6 h	1.14	1.3	1.79	1.46						aIL-12/18	0	0.155	3.27	8.11	3.97	0.718	0.518	0.224	0.474
	12 h	3.5	2.9	3.12	2.43
	24 h	6.45	3.93	4.28	5.63

## Sheet: Figure 7
A.
donor	1	2	3	4	5	6
medium	0	0	0	0	0.503	2.02
SEB	45.2	33.6	35.5	5.71	8.68	48.5
SB203580	35.9	29.7	21.2	2.29	4.41	27.1
PD98059	26.1	17.5	31.8	0.31	6.3	6.77
SB203580 + PD98059	2.18	0.0278	3.45	0.0183	0.696	1.36
B.
donor	1	2	3
Medium	2.8	1.32	1.91
isotype + SEB	31.4	19	33.5
aIL-12	14	8.3	26.7
aIL-18	6.71	8.8	16.2
aIL-12/18	4.08	6.14	13.7
C.
donor	1	2	3	4	5	6
medium	0.173	0.0489	1.33	2.23	0.159	0.849
rIL-12	18.1	13.3	28.7	5.04	1.6	13.5
rIL-18	4.78	1.85	2.57	7.65	1.93	2.79
rIL-12 + rIL-18	29.7	20.6	34	9.87	3.62	19.6
SEB	22.3	22.1	15	13	2.35	9.15

## Sheet: Figure 8
A.										B.		IFNg													H.
Donor	1	2	3	4	5	6	7	8		Donor	1	2	3	4	5	6	7	8	9	10	11	12	13		Donor	1	2	3	4	5	6	7	8
	medium → medium									medium --> medium	0.407	0.419	2.25	0.539	1.59	1.42	0.578	0	0.16	0.917	2.7	0.177	0.174			0 h
IFN-g	3.34	2.3	2.83	2.68	7.2	0.833	1.01	0.404		medium --> Klebsiella	10.1	11	6.99	4.57	4	11.8	9.24	3.06	0.242	54.2	71.1	11	36.8		LAG-3+Tim-3-	1.31	1.32	0.749	0.122	0.138	0.199	0.42	0.305
IL-2	4.77	3.54	3.09	4.22	2.08	0.882	1.8	0.242		medium --> E.coli	23.2	31.7	7.67	7.45	18.3	26.1	7.14	0	22.6	55.5	50.9	15.4	22.3		LAG-3+Tim-3+	0.000981	0	0.036	0	0.0134	0.103	0.000823	0.000811
TNF	2.17	2.21	1.18	2.98	0.436	0.392	0.449	0.242		SEB --> medium	0.711	0.424	2.55	1.42	0.8	0	0.403	12.4	5.68	1.01	1.15	0.426	0.571			2 h
IL-17A	1.34	1.36	0.796	1.28	2.35	0.686	1.8	0.363		SEB --> Klebsiella	1.76	0.962	5.01	3.27	8.47	1.2	2.07	1.2	0	2.85	1.24	1.29	3.46		LAG-3+Tim-3-	0.0509	0.0415	0.0948	0.161	0.109	0.299	0.795	0.677
										SEB --> E.coli	2.56	1.6	6.08	2.73	2.7	1.72	1.31	2.68	2.52	1.82	0.557	0.804	1.36		LAG-3+Tim-3+	0.0152	0.00788	0.00081	0	0.0161	0.15	0	0.000751
	medium → klebsiella											Annexin V														6 h
IFN-g	12.6	8.26	34.9	4.08	28.7	5.39	11.7	3.36		medium --> medium	16	17.6	2.83	3.01											LAG-3+Tim-3-	0.961	1.44	0.304	0.432	0.12	0.234	1.52	1.14
IL-2	9.23	9.35	11.2	5.73	1.57	1.2	1.15	0.444		medium --> Klebsiella	9.99	13.1	1.31	4.94											LAG-3+Tim-3+	0.0368	0.0788	0	0	0.0549	0.0667	0.000897	0.000742
TNF	10.7	10.9	15.7	7.77	0.185	0.351	0.766	0.296		medium --> E.coli	13.4	14.9	6.99	6.38												12 h
IL-17A	1.51	1.16	1.01	1.21	14.8	8.08	5.17	7.54		SEB --> medium	28.2	20.9	9.59	10.3											LAG-3+Tim-3-	2.53	2.44	1.69	2.57	6.04	4.86	4.83	0.804
										SEB --> Klebsiella	26.8	15.2	5.79	7.42											LAG-3+Tim-3+	0.248	0.326	0	0	0.31	0.145	0.0258	0
	SEB → medium									SEB --> E.coli	20.4	11.3	6.17	7.24												24 h
IFN-g	2.89	1.49	1.94	1.78	0.573	0	0	0.192				Fixable Viability													LAG-3+Tim-3-	2.45	0.00128	1.78	2.86	3.8	8.22	5.81	7.25
IL-2	1.71	2.39	2.02	2.42	0.382	1.3	0	0.192		medium --> medium	1.83	2.97	1.95	3.71											LAG-3+Tim-3+	0.449	0.00256	0.000981	0.00686	1.04	0.302	0.767	0.229
TNF	0.429	0.452	0.485	1.78	0.382	0.435	0	0		medium --> Klebsiella	8.93	12.9	4.26	7.7												36 h
IL-17A	0.643	0.646	0.612	0.926	0.477	1.74	0.351	0.192		medium --> E.coli	24.9	23.7	16.5	12.7											LAG-3+Tim-3-	2.6	4.01	2.84	1.75	1.95	4.79	2.1	4.82
										SEB --> medium	10.4	14	11.9	15.5											LAG-3+Tim-3+	0.181	0.248	0.166	0.212	0.259	1.8	0.295	1.31
	SEB → Klebsiella lysate									SEB --> Klebsiella	11.2	16.1	12.9	11.3												48 h
IFN-g	2.87	1.51	1.98	1.21	0.183	0.218	0.493	0		SEB --> E.coli	20.2	21.4	20.6	21.5											LAG-3+Tim-3-	3.31	4.91	4.39	2.01	1.07	1.62	1.29	2.16
IL-2	2.74	2.23	1.91	1.63	0.734	0.218	0	0.575																	LAG-3+Tim-3+	0.296	0.83	0.295	0.267	0.294	0.776	0.298	0.681
TNF	1.43	1.45	0.471	0.852	0.367	0.436	0	0.287
IL-17A	0.652	0.526	0.612	0.497	3.49	3.49	2.71	2.87
										C.															I.
										Donor	1	2	3	4	5	6	7	8							Donors	medium	mIgG1	Anti-LAG-3
										CD161++ Va7.2+	24.8	35	47.9	14.8	20.4	11.5	10.6	19.1							1	6.86	5.41	29.1
										CD161++ Va7.2-	3.25	6.81	5.37	2.68	8.52	7.12	3.29	8.13							2	8.3	0.599	32
										CD161+ Va7.2-	15.8	26.6	14.7	32.8	19.8	14.1	37.9	25.4							3	1.42	0.855	19.4
										CD161-Va7.2+	1.62	0.372	0.702	1.19	0.592	1.8	0.255	1.2
										CD161-Va7.2-	45.9	28.3	28.2	43.6	41.6	61	29.4	42.5
										E.
										Donor	1	2	3	4	5	6
										medium	0.223	0.223	0.709	0.373	1.81	11.4
										SEB	46.8	30.4	29.5	43.4	31.3	54.6
										SEB + SB203580	30.8	20.2	13.7	10.4	5.26	24.8
										SEB + PD98059	19.2	12.5	19.7	16.6	16.6	29.1
										SEB + SB203580 + PD98059	4.45	1.25	10.4	0.541	2.24	2.87
										F.
										Donor	1	2	3	4	5	6	7	8
										medium	10.5	5.07	0.985	4.46	4.59	34.5	8.68	27.7
										rIL-12	61.3	55.1	52.4	31	89.6	96.2	88.3	88.7
										rIL-18	35.8	22.9	2.88	31.1	38.1	67.6	58.6	67.5
										rIL-12 + rIL-18	23.2	46	2.61	36	17	60	15.9	74.7
										SEB	64.7	66.3	45.1	54.5	59.3	91.5	75.4	84.2
										G.
										Donor	1	2	3
										medium	0.541	2.24	2.87
										SEB	24.1	19.6	43.2
										SEB + aIL-12+aIL-18	7.63	19	20.1
										SEB + aIL-12+aIL-18 + CSA	3.83	6.53	12

## Sheet: Figure 9
	A.
	Mouse	1	2	3	4	5	6	7
		SEB --> DR4 tg (n = 7)
	0	0	0	0	0	0	0	0
	24	-9.52381	-6.52174	-9.04255	-9.23077	-10.3448	-7.23982	-1.36364
	48	-9.52381	-7.6087	-7.97872	-6.15385	-10.9195	-11.991	-8.18182
	72	-10.4762	-7.06522	-5.31915	-9.23077	-6.89655	-12.6697	-11.8182
	96	-1.90476	0	-3.19149	-6.15385	-8.04598	-14.4796	-11.3636
		PBS --> DR4 tg (n = 7)
	0	0	0	0	0	0	0	0
	24	-2.5641	1.67598	1.14942	5.38922	0	0	0
	48	2.5641	6.70391	1.14942	7.78443	0	0	0
	72	4.10256	7.82123	12.6437	17.3653	-0.414938	-0.840336	-0.377358
	96	-0.512821	8.37989	12.6437	11.3773	1.65975	0.420168	0.754717
		SEB --> B6 (n = 4)
	0	0	0	0	0
	24	9.47368	5.43478	2.23464	4.02299
	48	9.47368	5.43478	2.23464	4.02299
	72	10.5263	3.26087	5.02793	7.47126
	96	10.5263	3.26087	5.02793	7.47126
	B.					C.
	PD-1					PD-1
	Mouse	SEB --> DR4tg	PBS --> DR4tg	SEB --> B6		Mouse	SEB --> DR4tg	PBS --> DR4tg
	1	81.1	17.3	16.1		1	66.7	6.52
	2	65.7	18.8	13.4		2	76.7	46.6
	3	78.8	13.7	17.6		3	59.3	12.2
	4	46.3	15	13.5
	5	72.5	1.92			LAG-3
	6	68.3	3.85			Mouse	SEB --> DR4tg	PBS --> DR4tg
	7	72.7	3.42			1	17.3	6.52
	LAG-3					2	19.5	3.76
	Mouse	SEB --> DR4tg	PBS --> DR4tg	SEB --> B6		3	14.3	4.88
	1	61.8	17.3	20.2
	2	48.2	18.8	15.6		Tim-3
	3	60.2	15.3	17.6		Mouse	SEB --> DR4tg	PBS --> DR4tg
	4	34.7	17.1	15.5		1	24.7	8.7
	5	31.7	9.62			2	32.4	0.752
	6	27.9	0			3	27.5	2.44
	7	32.6	1.71
	Tim-3
	Mouse	SEB --> DR4tg	PBS --> DR4tg	SEB --> B6
	1	39.4	5.24	6.16
	2	33.7	4.06	6.11
	3	35.8	6.6	5.95
	4	27.2	7.5	4.02
	5	25.2	8.65
	6	26.1	1.28
	7	25.1	0.855

## Sheet: Figure 10
	C.					D.
	weight loss					PD1
	Mouse	1	2	3		Mouse	SEB --> DR4tg	PBS --> DR4tg
	hours	SEB				1	28	9.76
	0	0	0	0		2	7.47	3.54
	24	-2.51208	0.469484	-10.3286		3	23.8	0
	48	-3.38164	-1.40845	-11.2676
	72	-1.44928	-0.938967	-9.38967		LAG-3
						Mouse	SEB --> DR4tg	PBS --> DR4tg
	Mouse	4	5	6		1	13.3	0
	hours	Saline				2	5.41	9.47
	0	0	0	0		3	10.6	0
	24	0	2	4.66667
	48	0	2	6.66667		Tim-3
	72	3.92157	3.5	9.33333		Mouse	SEB --> DR4tg	PBS --> DR4tg
						1	24	12.2
	Mouse	MNCs				2	9.64	10.6
		PBS				3	15	0
	1	23500000
	2	25500000
	3	16000000
		SEB
	4	55000000
	5	58500000
	6	41000000

[truncated: 12 more sheets: Figure 11, Suppl 1, Suppl 2, Suppl 3, Suppl 4, Suppl 5, Suppl 6, Suppl 7, Suppl 8, Suppl 9, Suppl 11, Suppl 12]
